# Supplementary material for: Equine trypanosomiasis, a systematic review: Disease management
Source: Equine Vet J. 2025 Dec 22;58(2):320–32. doi: 10.1002/evj.70136 (PMC12892392; doi:10.1002/evj.70136)
Supplement: Supplementary file 5 — Table S3: Extracted data on disease management. [file EVJ-58-320-s002.xlsx]

## Sheet: Sheet1
Study number	Study	Year	Trypanosoma sp.	Country	Study design	Haemolymphatic signs	Neurological signs	Intervention (pharmacological= 0, management= 1, vector control=2)	Details eg drug doses/ route	Other non specific treatment	Antibiotics used?	Number of animals	Diagnostic method	Population (=0) or individual (=1) measure	Outcome variable	Change in outcome variable	Side effects to treatment	Timeframe	Risk of bias	Notes
5	Shaikh et al	2016	Trypanosoma evansi	India	Case report	1	0	0	Diminazene aceturate 7mg/kg i.m. once	For 5 days once: Oxytetracycline 20mg/kg i.v., Meloxicam 0.5mg/kg i.m., Iron and folic acid 1ml/20kg i.m., 1 litre 20% dextrose i.v., Amino acids 1ml/kg i.v., B vitamin complex with liver extract 1ml/20kg i.m., Chlorphenaramine maleate 0.25mg/kg i.m.	1	1 horse	Microscopy (wet blood smear)	1	Clinical picture including appetite	Appetite and normal clinical parameters improved from day 3		15 days to resolve	High	No long term follow up (development of neurological signs)
17, 18, 147	Waheed et al; Waheed et al, Gondal & Ahmad	1998, 2003, 2010	Trypanosoma evansi	Pakistan	Cross-sectional, longitudinal	1	1	120	1. Pharmacological: Isometamidium chloride 0.5mg/kg i.v. in 500mls dextrose in positive cases AND Quinapyramine sulphate/ Quinapyramine chloride 10mg/kg s/c in 10-15mls of distilled water. Drugs given on two separate occasions Nursing and care (rest, good diet), aspirin and multivitamin and follow up treatment. Use as regular treatment protocol. 2. Vector control: Improve drainage to reduce breed…		0	73497 (32434 horses, 11297 mules, 29766 donkeys)	Microscopy (Wet blood smear) if negative, rest for 3 days and repeat, if negative perform Giemsa stained blood smear.	0	Local disease prevalence (as measured in clinic population)	Prevalence was increasing (21% to 38%) . Protocol was introduced and prevalence has reduced to 3.96% (2910 treated)	Isometamidium: Reference made to 'causing shock if overdosed or if speed of IV fluid administration to high resulting in restlessness, salivation, sweating, shivering, frequent defaecation and can cause death)	13 years	High	Large numbers of cases, but lacking details and follow up of cases. Mortality likely to be an under-estimate given clinic/ mobile clinic data
20	Bhatt et al	2010	Trypanosoma evansi	India	Case report	1	0	0	Diminazene aceturate 5mg/kg i.m. once	Meloxicam, pheniramine, iron i.m., vitamin B1/B6/B12, FOR 3 DAYS: oxytetracycline (10mg/kg i.v.), copper/cobalt/iron/manganese sulphate,	1	1 horse	Microscopy (Giemsa stained blood smear)	1	Repeat blood smear, owner report of appetite and body condition	Appetite improved from day 3, after 10 days owner reports recovery		10 days	High	No long term follow up (development of neurological signs)
22	Bharkad et al	2005	Trypanosoma evansi	India	Case report	1	1	0	Diminazene aceturate 10mg/kg i.m once	5% dextrose in 1 litre twice daily, multivitamin, B vitamins, Chlorpheneramine maleate	1 before referral	1 mare	Microscopy (wet blood smear)	1	Survival	Died	None noted	3 days	High
27	Monzon et al	2003	Trypanosoma evansi	Argentina	Descriptive, cohort	No details	No details	0	Group 1 Quinapyramine sulphate 3-4mg/kg s/c (8 negative, 12 positive); Group 2 Quinapyramine sulphate 3-4 mg/kg s/c 19 positive horses	None	0	39 horses	Microscopy and Serology (ELISA)	1	Antibody levels below threshold and no clinical signs (0/1)	Group 1 8/8 remained negative, 11/12 were negative at 22.6months, low level positives seen in 5 in the interim, 1 required repeat treatment (inc Ab levels, red PCV, parasitaemic) and lost to follow up; Group 2 7/19 follow up serology available- 1/7 became positive with clinical signs, 4 had positive serology up to 12.8 months later	None noted	Up to 22.6months	High
31	Berlin et al	2010	Trypanosoma evansi	Israel	Descriptive, cohort	Asymptomatic (no clinical signs- PCR, Serology positive)	0	0	Diminazene aceturate 3.5mg/kg i.m.	0	0	2 (1 horse, 1 donkey)	Microscopy (Giemsa stained blood smear), Serology (CATT/T evansi), Molecular (PCR-RDB)	1	Clinical signs, survival, results of diagnostics	No clinical signs before or after, both survived	None noted	Follow up for 16/ 25 months	High
40	Raftery et al	2019	Tsetse transmitted trypanosomiasis (Trypanosoma brucei, Trypanosoma congolense and Trypanosoma vivax)	The Gambia	Randomised, open label, non-inferiority trial	162	0	0	Group 1: Diminazene diaceturate 3.5mg/kg i.m. (5% solution as 2 aliquots); Group 2: Melarsomine dihydrochloride 0.25mg/kg i.v. (0.5% solution); Group 3: Isometamidium chloride 0.5mg/kg i.v. (0.5% solution)	0	0	162	Clinical signs, PCV, Molecular (PCR Masiga primers)	1	Clinical signs, PCR status at 1 and 2 weeks post treatment, PCV, side effects, reinfection rate	Post treatment Clinical: All groups- Improved demeanour, BCS, reduced rectal temperature; PCV increased in all groups (most marked following diminazene and isometamidium), PCR status- by trypanosoma sp- Congolense- Isometamidium superior, Vivax- Diminazene not non inferior to Isometamidium, Brucei- Cymelarsan inferior (similar to placebo), underpowered to differentiate diminazene/ isometamium. By…	12/47; 26% donkey reacted to isometamidium	2 weeks	Some concerns	Evidence of rapid reinfection/ recrudescence
24	Assefa and Abebe	2001	Tsetse transmitted trypanosomiasis (Trypanosoma brucei, Trypanosoma congolense and Trypanosoma vivax)	Ethiopia	Descriptive, cohort	0.78	No details	0	Isometamidium chloride 1mg/kg i.m.	None	0	40 donkeys	Micoscopy (phase contrast buffy coat method)	1	Microscopy (phase contrast buffy coat method)	28/40 cases detected in the 90 days post treatment, 8 within 1 month after treatment. T congolense in 70% of relapses/ reinfection		90 days	High	Haemolymphatic signs- only measured PCV no clinical exam
30	Tamarit et al	2010	Trypanosoma evansi	Spain	Descriptive, cohort	No details	No details	10	Cymelarsan 0.5mg/kg i.m.	Isolation of infected animals	0	9 (7 donkeys, 2 horses)	Microscopy (MHCT Woo, Serology (CATT/T evansi), Molecular (PCR)	1	Microscopy (MHCT Woo), Serology	Prior to treatment seroprevalence (35%, 7/20 donkeys; 2% 1/50 horses) and parasitaemia (5%, 1/20 donkeys, 2%, 1/50 horses). Post treatment serology remained positive but parasitological examination negative	None noted	2 months	High
53	Laha et al	2008	Trypanosoma evansi	India	Descriptive, cohort	14	2	0	Quinapyramine sulphate and chloride s/c at recommended doses once	None	0	14 infected, 99 treated	Microscopy (MHCT Woo)	1	Microscopy (MHCT Woo) and survival	Resolution of parasitaemia. Reinfection/ relapse in 2. 3 died. 1 new infection in treated animal (whole yard treated n=99)	None noted, deaths occurred after treatment, the treated horses had severe disease. Deaths may be attributed to disease (likely) or treatment (less likely)	4 months	High
54	Davkharbayar et al	2020	Trypanosoma equiperdum	Mongolia	Case report	1	Very mild unilateral facial nerve paralysis	0	Diminazene aceturate 3.5mg/kg q24hrs s.c. for 3 days; a week later quinapyramine sulphate 3mg/kg twice in one week	0	1	1 horse	Clinical signs, microscopy (from urogenital tract washes live and Giemsa stained), PCR of urogenital wash, serology (immunochromatographic test, ELISA (rTeGM6 antigen)	1	Repeat all diagnostics	Clinical signs resolved by 2 months post treatment, negative on all diagnostics.	None noted	2.5 years	High	No staging. No CSF tap performed.
58	Tuntasuvan et al	2003	Trypanosoma evansi	Thailand	Case series	1 (all anaemic pre treatment)	1 (restlessness and circling gait, number of animals not noted)	0	Diminazene aceturate 3.5mg/kg i.m. twice (day 0 and 41)	0	0	16 (8 horses, 8 mules)	Microscopy (blood smear, HCT, MIT), serology (indirect ELISA)	1	Body condition, Anemia, Repeat diagnostics	Intial clearance for all animals on parasitological tests, Body condition score- mules in good condition, horses in poor condition, Anemia- improved in mules, no change in horses. Recurrence of positive parasitological tests by day 35 in 9/16 (7/8 horses, 2/8 mules) Post 2nd treatment clearance not achived for all animals, by day 56- 3/16 positive.	Side effects seen in 6/16 animals after 1st treatment (salivation, restlessness, recumbency and mild dyspnoea), given chloramphenilamine hydrochloride (5/6); 4/16 after 2nd treatment (lip oedema, recumbency, restlessness, dyspnoea, unable to eat/drink). One died (assumed d/t treatment). Measured creatinine NAD	56 days	High
63	Kihurani et al	1994	Tsetse transmitted trypanosomiasis (Trypanosoma brucei, Trypanosoma congolense and Trypanosoma vivax)	Kenya	Descriptive, cohort	16	0	0	Diminazene aceturate 3.5-7mg/kg i.m. ; one horse required repeat treatment with diminazene aceturate 6mg/kg i.m.	0	0	16 horses	Clinical signs, parasitological (thin Giemsa stained blood smears, buffy coat examination, mouse inoculation), antigen ELISA	1	Clinical examination, PCV and parasitological tests and Antigen ELISA	All responded except 1 deaths, and one requiring repeat treatment at higher dose	None noted	4 weeks	High	Manuscript difficult to extract data
67	Auty et al	2008	Tsetse transmitted trypanosomiasis (Trypanosoma brucei, Trypanosoma congolense and Trypanosoma vivax)	Tanzania	Descriptive, cohort	18	4	120	1. Quinapyramine sulphate (2.5mg/kg) and chloride (1.7mg/kg) s/c for treatment ; isometamidium chloride 0.5mg/kg i.m or quinapyramine for regular prophylaxis every 3 months 2. Tsetse control: acetone baited tsetse control targets treated with deltmethrin. 3. Vector repellent: synthetic pyrethroid application topically. 4. Minimal stable lighting at night time to reduce insection attraction. 5. Th…	Flunixin meglumine to address fever, vitamin/mineral supplement for 10 days for anaemia, rest for 10 days or 1 week per day of pyrexia.	0	24 horses	Clinical signs, PCV, Molecular (PCR Masiga primers), microscopy (buffy coat evaluation)	0	Clinical examination, PCV, microscopy (buffy coat evaluation)	Most horses responded quickly (within 5 days) if treated within 2 days of onset of clinical signs. 13 cases were treated successfully, 1 horse required second treatment due to headshaking, 4 horses died. Incidence rate while covered by prophylaxis was 0.39 cases per horse-year at risk compared to 0.98 when not covered. Incidence rate ratio 2.5 (95% CI 0.84-7.36).	Side effects to quinapyramine 15/15 horses: colic, sweating, restlessness 0.5-3hrs, localised non-painful swelling at injection site lasting up to several months.	23 months	High	Equines with ataxia, weight loss and severe anaemia (<20%) were significant risk factors for death.
70	Faye et al	2001	Tsetse transmitted trypanosomiasis (Trypanosoma brucei, Trypanosoma congolense and Trypanosoma vivax)	Gambia	Descriptive, cohort	No details	No details	0	Diminazene aceturate 3.5mg/kg i.m. (7mg/kg for T. brucei)	0	0	78 (11 horses, 67 donkeys)	Microscopy (Buffy coat), PCR	0	Incidence in treated vs untreated animals	Overall average monthly incidence in untreated animals was 11% compared to 7% in treated group. Estimated period of 18 days protection.	None noted	12 months	High
77	Yadav et al	2014	Trypanosoma evansi	India	Descriptive, cohort	No details	0	0	Quinapyramine methyl sulphate (2.5mg/kg) and quinapyramine methyl chloride (1.7mg/kg) s/c for treatment	Supportive therapy no details	0	8 (2 mules, 6 horses)	Microscopy (wet blood smear), serology (ELISA)	1	Repeat evaluation of microscopy (wet blood smear) and serology (ELISA)	All negative on microscopy post treatment (4 days until 6 months). All became positive on ELISA by 10-14 days post treatment. Antibody titre fell progressively, only one remained antibody positve at 6 months.	None noted	6 months	High	None of the 16 horses kept in fly proof stabling were infected. No clinical data and follow up only for 6 months so doesn't exclude antibody positive animals developing clinical disease at a later time point. ELISA not performed subsequently on animals that were initially negative.
81	Da Silva et al	2011	Trypanosoma vivax	Brazil	Case series	4	0	0	Diminazene aceturate 7mg/kg i.m. three times 7 days apart	0	0	12 horses	Microscopy (buffy coat examination), molecular (PCR T vivax/evansi/equiperdum)	1	Clinical examination, repeat diagnostics	Clinical signs disappeared after treatment but recurred 2months, 4 months and 6 months later in the same animals. Treatment given each time. 4 cases initially, 2 additional later and 3 deaths (inc 2 euthanasia d/t lack of response). The remaining horses responded for the duration of the follow up.	None noted	6 months	High
96	Camoin et al	2019	Trypanosoma evansi	Thailand	Descriptive, cohort	26	2	20	Diminazene 3.5 and 7mg/kg i.m. at one week intervals; OR melarsomine hydrochloride 0.25-0.5mg/kg. quinapyramine sulphate and chloride (5mg/kg) given to surviving horses. Fly proof stables to protect from presumed cattle reservoir.	0	0	24 infected	Microscopy (stained blood smear), HCT, Molecular (PCR), Serology (ELISA, CATT)	1	Survival, clinical signs	Relapse of parasites in blood and clinical signs observed in most of the horses, 2-3 weeks after each treatment	None noted	Up to 4 months	High
204	Reck et al	2020	Trypanosoma evansi	Brazil	Case series	3	3	0	Diminazene aceturate 4.05mg/kg every 3 days	Phenazone 18.75mg/kg, vitamin b12 4ug/kg, procaine hydrochloride 0.2mg/kg every 3 days	0	6 horses	Clinical examination, parasitological (Romanowski stained blood smear), molecular (PCR), Serology (Rapid serum agglutination test/ Te)	1	Clinical signs, repeat diagnostics, survival	Post treatment at 90 days Clinical 4/6 asymptomatic, 2/6 oligosymptomatic (3 symptoms), Diagnostics - all negative on blood smear and PCR, none anaemic, all positive on serology	None noted	90 days	High	Does positive serology support that these cases had not fully resolved especially given 2/6 actively symptomatic
188	Kumar et al	2020	Trypanosoma evansi	India	Case report	1	1	0	Diminazene aceturate 7mg/kg i.m. (deep) once	Flunixin meglumine 1.1.mg/kg I.v., 10mls/kg normal saline i.v., B complex vitamin i.m. for 3 days.	0	1 mule	Clinical examination, parasitological (peripheral blood smear Giemsa stained), PCV	1	Clinical signs	Improved during treatment period, took 6 months for resolution	None noted	6 months	High
178	Ahmed et al	2010	Trypanosoma evansi	Pakistan	Descriptive, cohort	No details	No details	0	Quinapyramine sulphate and quinapyramine chloride	0	0	6 (2 donkey, 2 horse, 2 mule)	Clinical examination, wet blood smear (Giemsa stained)	1	Repeat microscopy (blood smear)	Resolution of parasitaemia at 7 days in 100% treated equines	None noted	7 days	High
171	Dehoux et al	1996	Trypanosoma vivax	Senegal	Descriptive, cohort	20	0	0	Diminazene aceturate 3.5mg/kg i.m., 2 weeks later isometamidium chloride 0.5mg/kg i.v.	0	0	49 horses	Clinical examination and parasitological (blood smear)	1	Not specified.	Implied that outcome was successful treatment but no details or time frame.	Significant injection site reactions (oedematous) to diminazene. 2/20 reacted to isometamidium (behaved as if sedated, nervousness and diarrhoea for 30 mins after administration )	No specific time frame	High	Planned treatment in the rainy season with isometamidium going forwards. Maintained in side effects but removed from intervention due to lack of post intervention data
153	Singh et al	2012	Trypanosoma evansi	India	Case series	No details	No details	0	Quinapyramine methyl sulphate (2.5mg/kg) and quinapyramine methyl chloride (1.7mg/kg) s/c for treatment OR isometamidium chloride (0.5mg/kg deep i.m.)	Multivitamin injection, IV fluids, single dose of antihistimine prior to trypanocidal administration	0	12 equines no details	Parasitological (peripheral wet blood film, MHCT, Giemsa stain)	1	Repeat diagnostics 7 days post treatment, change in haematological/ biochemical profile	Negative parasitaemia in both groups 7 days post treatment	None reported	7 days	High	No clinical data, short follow up, not randomised
142	Ranjithkumar et al	2014	Trypanosoma evansi	India	Case series	14 (weight loss, petechial haemorrhages in mucous membranes, fever, depression, inappetence, oedema (prepuce/ scrotal/ ventral/ limb), rarely depigmented skin areas and conjunctivitis	0	0	Quinapyramine sulphate 3mg/kg s/c	0	0	14 horses	Clinical signs	1	Clinical response	All responded positively initially, 4 developed neurological disease and received further treatment., 2 of relapsed animals had temporary response to diminazene aceturate. Relapse occurred at 27, 74 (and 26 days after 2nd treatment with DA), 82 and 151 days. One recovered for duration of followup after diminazene treatment.	None reported	Up to 151 days.	High	Neurological relapse: 3 treated with diminazene aceturate 3.5mg/kg i.m.; 1 treated with QS 3mg/kg . Supportive treatment with B vitamins, IV fluids, vitamin C, Phenobarbital (5mg/kg i.v.) in one horses for seizures
127	Bhardwaj et al	2007	Trypanosoma evansi	Pakistan	Case report	1	1 HL staggering gait, difficulty balancing	0	Diminazene aceturate 10mg/kg i.m once.	2 litres 20 percent dextrose, pheniramine maleate , dipyrone, B vitamins injection every other day x 5	1	1 horse	Clinical signs, PCV and parasitological (wet blood film examination)	1	Clinical response, repeat diagnostics	Post treatment blood smear was negative, PCV normalised and mare foaled 5 months later.	None reported	5 months	High	Prior to referral treated with furosemide, meloxicam/paracetamol and penicillin (10mg/kg). Case was a mare 6.5 months pregnant
126	Dedar et al	2014	Trypanosoma evansi	India	Case report	1	0	0	Quinapyramine sulphate and quinapyramine chloride 5mg/kg s.c.	Vitamin b complex, dextrose and normal saline 2 litres iv, oral herbal liver tonics, meloxicam, chlorphenirmine twice daily, multivitamins	1	1 donkey	Clinical signs, parasitological (blood smear)	1	Clinical response, repeat diagnostics	Post treatment blood smear was negative, appeared to have concurrent bacterial infection only responsive to enrofloxacin	None reported	31 days	High	Treated with ceftrioxone 3g i.m. twice daily for 5 days, oxytetracycline (600mg i.v. twice daily) laterly treated with enrofloxacin 10ml i.m. twice daily for 10 days
111	Dhollander et al	2006	Tsetse transmitted trypanosomiasis (Trypanosoma brucei, Trypanosoma congolense and Trypanosoma vivax)	Gambia	Descriptive, cohort	No details	No details	0	1214 treated with Diminazene aceturate 3.5mg/kg i.m. (split dose if equine anaemic/ high parasitaemia) ; 182 animals: Isometamidium chloride 0.5mg/kg i.m.; Homidium bromide 1mg/kg i.m.	0	0	1396	PCV, buffy coat examination (phase contrast, darkground microscopy)	1	Treatment success judged on whether animals represented at clinic and therefore reliant on owner judgement and willingness to represent	Less than 1% returned to the gate-clinic within a period of a month. 12/1214 Only 5/12 found to be positive on darkground microscopy. No isometamidium/homidium treated animals returned within 3 months	None noted	For diminazene 1 month for isometamidium/homidium 3 months	High
